# Supplementary material for: Vaccination against Bacterial Infections: Challenges, Progress, and New Approaches with a Focus on Intracellular Bacteria
Source: Vaccines (Basel). 2022 May 10;10(5):751. doi: 10.3390/vaccines10050751 (PMC9144739; doi:10.3390/vaccines10050751)
Supplement: Supplementary file 1 [file vaccines-10-00751-s001.zip]

Archive with 1 entries (1 files):
- vaccines-1682393-supplementary.pdf
